# Supplementary material for: A Novel PSMA-Targeted Probe for NIRF-Guided Surgery and Photodynamic Therapy: Synthesis and Preclinical Validation
Source: Int J Mol Sci. 2022 Oct 25;23(21):12878. doi: 10.3390/ijms232112878 (PMC9657290; doi:10.3390/ijms232112878)
Supplement: Supplementary file 1 [file ijms-23-12878-s001.zip]

Archive with 2 entries (2 files):
- supplementary material ijms.pdf
- supplementary video FGS.avi
